# Supplementary material for: Wavy Whiskers in Wakes: Explaining the Trail‐Tracking Capabilities of Whisker Arrays on Seal Muzzles
Source: Adv Sci (Weinh). 2022 Nov 20;10(2):2203062. doi: 10.1002/advs.202203062 (PMC9839859; doi:10.1002/advs.202203062)
Supplement: Supplementary file 2 — Supporting Information [file ADVS-10-2203062-s009.zip › Supplementary Data S1/read me.txt]

1-SLDPRT files can be opened by Solidworks software. 

1) How to cite this article:
Xingwen Zheng, Amar Kamat, Ming Cao, and Ajay Kottapalli, 
Wavy whiskers in wakes: Explaining the trail-tracking capabilities of whisker arrays on seal muzzles. Advanced Science. 2022, 2203062. https://doi.org/10.1002/advs.202203062

2)To decrease the file size, we suppressed the model in the file. Please unsuppress and then check the models.


2-3D PDF files can be opened by Adobe Acrobat.

1) Each SLDPRT file is also saved as a 3D PDF file, which can be opened directly.

2）When opening the document, there may be one warning "Multimedia and 3D content has been disabled. Enable this feature if you trust this document".
Please click "trust this document one time only" or "trust this document always"

3) Then, click the screen, and the CAD models will be presented.  You can rotate, zoom in or zoom out the models in Adobe Acrobat.
