# Supplementary material for: Wavy Whiskers in Wakes: Explaining the Trail‐Tracking Capabilities of Whisker Arrays on Seal Muzzles
Source: Adv Sci (Weinh). 2022 Nov 20;10(2):2203062. doi: 10.1002/advs.202203062 (PMC9839859; doi:10.1002/advs.202203062)
Supplement: Supplementary file 3 — Supporting Information [file ADVS-10-2203062-s014.xlsx]

## Sheet: Grey seal whisker I
Order of the cross-sections from the whisker base to whisker tip	Area of the cross-section (mm^2)	Centroid coordinate-X (mm)	Centroid coordinate-Y (mm)	Centroid coordinate-Z (mm)	Perimeter of the cross-section (mm)	Major of the cross-section (mm)	Minor of the cross-section (mm)	Rrotation of the major axis around the whisker axis (deg)
1	0.584	0	0	0.5	3.145	1.126	0.661	0
2	0.57	0.02	0	1	3.116	1.119	0.649	-0.494
3	0.571	0.02	0	1.5	3.191	1.18	0.616	0.498
4	0.561	0.04	0	2	3.313	1.261	0.567	0.374
5	0.587	0.05	-0.01	2.5	3.425	1.356	0.551	0.991
6	0.582	0.05	-0.01	3	3.414	1.364	0.544	1.854
7	0.579	0.07	-0.02	3.5	3.437	1.338	0.551	1.047
8	0.562	0.08	-0.03	4	3.308	1.278	0.56	1.329
9	0.545	0.1	-0.04	4.5	3.201	1.2	0.578	0.726
10	0.534	0.13	-0.05	5	3.111	1.157	0.587	0.655
11	0.534	0.15	-0.06	5.5	3.102	1.163	0.585	0.9
12	0.53	0.17	-0.07	6	3.15	1.21	0.558	0.778
13	0.53	0.18	-0.08	6.5	3.255	1.278	0.528	1.954
14	0.543	0.2	-0.08	7	3.343	1.351	0.512	1.518
15	0.545	0.21	-0.11	7.5	3.398	1.377	0.504	1.517
16	0.539	0.22	-0.12	8	3.315	1.348	0.509	1.277
17	0.527	0.24	-0.14	8.5	3.227	1.29	0.521	1.041
18	0.508	0.26	-0.16	9	3.12	1.211	0.534	0.864
19	0.495	0.27	-0.19	9.5	3.036	1.15	0.548	0.614
20	0.494	0.3	-0.22	10	3.034	1.153	0.545	0.661
21	0.495	0.31	-0.23	10.5	3.13	1.203	0.524	0.7
22	0.508	0.33	-0.26	11	3.285	1.288	0.502	0.088
23	0.516	0.34	-0.29	11.5	3.398	1.378	0.477	0.124
24	0.518	0.35	-0.32	12	3.444	1.423	0.463	0.683
25	0.516	0.36	-0.34	12.5	3.459	1.428	0.46	-0.18
26	0.508	0.37	-0.37	13	3.37	1.369	0.472	-0.322
27	0.488	0.38	-0.4	13.5	3.177	1.26	0.493	-0.42
28	0.473	0.39	-0.44	14	3.014	1.169	0.516	0.15
29	0.476	0.42	-0.47	14.5	2.994	1.147	0.528	-0.643
30	0.467	0.43	-0.51	15	3.041	1.175	0.506	-1.311
31	0.48	0.44	-0.55	15.5	3.197	1.266	0.483	-0.806
32	0.482	0.44	-0.59	16	3.32	1.367	0.449	0.18
33	0.474	0.45	-0.64	16.5	3.389	1.425	0.424	0.374
34	0.475	0.45	-0.68	17	3.365	1.427	0.424	0.678
35	0.46	0.45	-0.71	17.5	3.262	1.354	0.432	1.351
36	0.447	0.46	-0.74	18	3.103	1.261	0.451	0.595
37	0.439	0.46	-0.78	18.5	3.022	1.194	0.468	0.406
38	0.438	0.47	-0.83	19	3.022	1.183	0.472	0.155
39	0.437	0.49	-0.89	19.5	3.054	1.228	0.453	-0.539
40	0.44	0.49	-0.95	20	3.19	1.307	0.429	-1.104
41	0.449	0.48	-1.02	20.5	3.398	1.398	0.409	-0.118
42	0.446	0.49	-1.08	21	3.385	1.443	0.393	-0.084
43	0.446	0.5	-1.15	21.5	3.376	1.434	0.396	0.231
44	0.438	0.5	-1.21	22	3.265	1.37	0.407	0.402
45	0.413	0.51	-1.27	22.5	3.049	1.264	0.416	0.293
46	0.411	0.51	-1.34	23	2.956	1.204	0.435	0.047
47	0.414	0.52	-1.41	23.5	2.96	1.211	0.435	-0.442
48	0.421	0.53	-1.49	24	3.106	1.275	0.421	-1.2
49	0.415	0.53	-1.59	24.5	3.246	1.346	0.393	-0.786
50	0.423	0.53	-1.69	25	3.369	1.425	0.378	-0.542

## Sheet: Grey seal whisker II
Order of the cross-sections from the whisker base to whisker tip	Area of the cross-section (mm^2)	Centroid coordinate-X (mm)	Centroid coordinate-Y (mm)	Centroid coordinate-Z (mm)	Perimeter of the cross-section (mm)	Major of the cross-section (mm)	Minor of the cross-section (mm)	Rrotation of the major axis around the whisker axis (deg)
1	0.549	0	0	0.5	2.904	1.039	0.672	0
2	0.544	0	0	1	2.896	1.012	0.684	-0.624
3	0.542	0	0	1.5	2.938	1.044	0.661	-0.817
4	0.528	0.01	0	2	2.958	1.118	0.601	-0.075
5	0.529	0.01	0	2.5	3.199	1.229	0.548	-0.349
6	0.545	0.02	-0.02	3	3.236	1.297	0.535	-0.78
7	0.549	0.02	-0.03	3.5	3.277	1.289	0.542	-1.366
8	0.531	0.03	-0.05	4	3.172	1.214	0.557	-1.408
9	0.501	0.03	-0.06	4.5	2.949	1.085	0.588	-1.843
10	0.494	0.03	-0.07	5	2.862	1.025	0.613	-1.567
11	0.488	0.03	-0.09	5.5	2.85	1.033	0.602	-0.852
12	0.494	0.02	-0.09	6	2.959	1.106	0.569	-0.514
13	0.501	0.02	-0.1	6.5	3.074	1.205	0.529	-0.462
14	0.513	0.02	-0.12	7	3.168	1.283	0.51	-0.939
15	0.522	0.02	-0.14	7.5	3.243	1.299	0.512	-1.306
16	0.503	0.02	-0.16	8	3.16	1.244	0.514	-1.817
17	0.489	0.02	-0.18	8.5	3.012	1.157	0.538	-2.018
18	0.474	0.01	-0.2	9	2.882	1.063	0.568	-2.108
19	0.468	0	-0.22	9.5	2.855	1.036	0.575	-2.123
20	0.463	0.01	-0.24	10	2.933	1.075	0.548	-2.255
21	0.463	0.02	-0.26	10.5	2.925	1.14	0.517	-2.21
22	0.472	0.03	-0.28	11	3.045	1.233	0.488	-2.019
23	0.49	0.04	-0.31	11.5	3.124	1.303	0.479	-2.012
24	0.489	0.05	-0.34	12	3.244	1.312	0.474	-2.472
25	0.477	0.06	-0.36	12.5	3.121	1.266	0.48	-2.874
26	0.45	0.07	-0.39	13	2.988	1.167	0.491	-2.873
27	0.431	0.08	-0.41	13.5	2.805	1.078	0.509	-2.937
28	0.427	0.1	-0.44	14	2.791	1.048	0.519	-2.378
29	0.433	0.12	-0.47	14.5	2.822	1.088	0.506	-2.204
30	0.434	0.14	-0.5	15	2.928	1.167	0.473	-1.847
31	0.447	0.16	-0.53	15.5	3.089	1.272	0.447	-1.704
32	0.446	0.18	-0.57	16	3.15	1.33	0.427	-2.082
33	0.44	0.2	-0.61	16.5	3.131	1.327	0.423	-2.699
34	0.424	0.23	-0.65	17	3.082	1.264	0.427	-2.826
35	0.402	0.27	-0.69	17.5	2.878	1.152	0.444	-2.972
36	0.395	0.31	-0.74	18	2.761	1.082	0.466	-2.833
37	0.408	0.34	-0.79	18.5	2.765	1.096	0.474	-2.161
38	0.399	0.38	-0.85	19	2.84	1.138	0.447	-1.547
39	0.407	0.42	-0.91	19.5	2.989	1.227	0.423	-1.612
40	0.416	0.46	-0.98	20	3.133	1.32	0.401	-1.846
41	0.42	0.51	-1.06	20.5	3.231	1.358	0.394	-2.199
42	0.414	0.55	-1.13	21	3.174	1.324	0.398	-2.353
43	0.398	0.6	-1.2	21.5	3.004	1.238	0.409	-2.553
44	0.385	0.65	-1.27	22	2.839	1.144	0.428	-2.687
45	0.385	0.7	-1.34	22.5	2.771	1.104	0.444	-2.168
46	0.384	0.75	-1.42	23	2.885	1.132	0.432	-1.252
47	0.383	0.79	-1.51	23.5	2.962	1.195	0.408	-0.725
48	0.386	0.84	-1.61	24	3.11	1.283	0.383	-0.589
49	0.389	0.89	-1.72	24.5	3.164	1.33	0.373	-0.155
50	0.385	0.93	-1.83	25	3.128	1.325	0.37	-0.165

## Sheet: Grey seal whisker III
Order of the cross-sections from the whisker base to whisker tip	Area of the cross-section (mm^2)	Centroid coordinate-X (mm)	Centroid coordinate-Y (mm)	Centroid coordinate-Z (mm)	Perimeter of the cross-section (mm)	Major of the cross-section (mm)	Minor of the cross-section (mm)	Rrotation of the major axis around the whisker axis (deg)
1	0.545	0	0	0.5	3.092	1.159	0.599	0
2	0.533	0	0	1	3.042	1.148	0.591	-0.146
3	0.505	0	0.01	1.5	2.901	1.076	0.598	-0.263
4	0.493	0.01	0.02	2	2.83	0.997	0.63	0.114
5	0.492	0.01	0.03	2.5	2.774	0.986	0.635	0.564
6	0.494	0.01	0.04	3	2.888	1.042	0.604	0.616
7	0.504	0.01	0.05	3.5	2.987	1.131	0.567	0.424
8	0.514	0.01	0.05	4	3.086	1.188	0.551	0.116
9	0.511	0	0.05	4.5	3.035	1.174	0.554	-0.182
10	0.486	0	0.05	5	2.889	1.086	0.57	-0.05
11	0.469	0	0.04	5.5	2.73	0.998	0.598	-0.192
12	0.469	0	0.04	6	2.731	0.982	0.608	0.235
13	0.476	0	0.05	6.5	2.835	1.033	0.587	0.598
14	0.488	0.01	0.06	7	2.943	1.132	0.549	0.936
15	0.495	0.01	0.06	7.5	3.037	1.196	0.527	0.72
16	0.494	0.02	0.05	8	3.008	1.188	0.529	0.779
17	0.465	0.02	0.05	8.5	2.875	1.098	0.54	0.184
18	0.446	0.03	0.05	9	2.736	0.994	0.572	0.103
19	0.449	0.04	0.05	9.5	2.724	0.973	0.588	0.374
20	0.445	0.04	0.05	10	2.755	1.012	0.56	0.649
21	0.443	0.05	0.06	10.5	2.823	1.099	0.514	0.986
22	0.465	0.06	0.06	11	2.989	1.194	0.496	0.744
23	0.475	0.06	0.06	11.5	3.097	1.231	0.492	0.505
24	0.464	0.07	0.06	12	2.962	1.192	0.496	0.334
25	0.442	0.08	0.05	12.5	2.817	1.081	0.52	0.257
26	0.425	0.09	0.04	13	2.69	0.986	0.549	0.463
27	0.422	0.1	0.02	13.5	2.639	0.975	0.552	0.799
28	0.422	0.11	0.01	14	2.721	1.031	0.521	0.538
29	0.434	0.12	0	14.5	2.858	1.129	0.489	-0.121
30	0.447	0.13	-0.01	15	2.996	1.223	0.465	-0.665
31	0.456	0.14	-0.02	15.5	3.06	1.257	0.462	-0.803
32	0.445	0.14	-0.03	16	3.041	1.222	0.464	-0.914
33	0.415	0.15	-0.04	16.5	2.804	1.119	0.472	-0.713
34	0.397	0.16	-0.05	17	2.684	1.013	0.499	-0.337
35	0.393	0.17	-0.07	17.5	2.598	0.974	0.514	0.306
36	0.389	0.18	-0.09	18	2.624	1.01	0.491	0.084
37	0.391	0.18	-0.11	18.5	2.776	1.091	0.457	-0.277
38	0.407	0.19	-0.14	19	2.884	1.195	0.433	-0.596
39	0.411	0.19	-0.16	19.5	2.99	1.249	0.419	-1.267
40	0.406	0.19	-0.19	20	2.941	1.23	0.42	-2.009
41	0.385	0.2	-0.23	20.5	2.782	1.135	0.432	-2.031
42	0.367	0.2	-0.26	21	2.625	1.024	0.456	-2.033
43	0.363	0.21	-0.3	21.5	2.526	0.978	0.472	-1.118
44	0.364	0.21	-0.34	22	2.59	1.009	0.46	-1.043
45	0.368	0.23	-0.38	22.5	2.723	1.089	0.43	-1.057
46	0.378	0.23	-0.43	23	2.882	1.195	0.403	-1.108
47	0.378	0.23	-0.48	23.5	2.935	1.244	0.387	-1.544
48	0.363	0.24	-0.53	24	2.766	1.135	0.407	-1.916
49	0.368	0.24	-0.57	24.5	2.732	1.14	0.41	-1.929
50	0.351	0.24	-0.63	25	2.581	1.022	0.437	-1.641

## Sheet: Grey seal whisker IV
Order of the cross-sections from the whisker base to whisker tip	Area of the cross-section (mm^2)	Centroid coordinate-X (mm)	Centroid coordinate-Y (mm)	Centroid coordinate-Z (mm)	Perimeter of the cross-section (mm)	Major of the cross-section (mm)	Minor of the cross-section (mm)	Rrotation of the major axis around the whisker axis (deg)
1	0.517	0	0	0.5	2.876	1.006	0.654	0
2	0.516	0	0	1	2.894	1.01	0.651	0.198
3	0.507	0	0	1.5	2.941	1.066	0.606	0.261
4	0.503	0	-0.01	2	3.006	1.156	0.554	-0.034
5	0.523	0	-0.02	2.5	3.173	1.249	0.533	-0.211
6	0.532	0.01	-0.03	3	3.221	1.285	0.527	-0.617
7	0.523	0.01	-0.04	3.5	3.166	1.256	0.53	-0.876
8	0.499	0.01	-0.06	4	2.965	1.159	0.548	-0.965
9	0.478	0.01	-0.08	4.5	2.872	1.051	0.579	-0.636
10	0.469	0.01	-0.1	5	2.786	1.009	0.592	-0.855
11	0.47	0.01	-0.12	5.5	2.832	1.039	0.576	-0.671
12	0.469	0.01	-0.13	6	2.921	1.109	0.538	-0.539
13	0.48	0.01	-0.15	6.5	3.034	1.201	0.509	-0.446
14	0.487	0.02	-0.17	7	3.117	1.264	0.49	-0.582
15	0.491	0.02	-0.19	7.5	3.149	1.281	0.488	-0.982
16	0.478	0.03	-0.22	8	3.104	1.234	0.493	-1.514
17	0.454	0.03	-0.25	8.5	2.911	1.142	0.506	-1.998
18	0.438	0.04	-0.28	9	2.806	1.045	0.534	-2.271
19	0.43	0.04	-0.31	9.5	2.722	1.013	0.54	-2.494
20	0.435	0.04	-0.34	10	2.786	1.053	0.526	-2.391
21	0.446	0.04	-0.37	10.5	2.916	1.143	0.497	-2.248
22	0.458	0.05	-0.4	11	3.068	1.239	0.471	-2.287
23	0.454	0.05	-0.43	11.5	3.091	1.287	0.449	-2.265
24	0.454	0.06	-0.46	12	3.115	1.275	0.453	-2.544
25	0.433	0.07	-0.49	12.5	3.003	1.195	0.462	-2.427
26	0.408	0.08	-0.53	13	2.759	1.08	0.481	-2.263
27	0.397	0.09	-0.57	13.5	2.654	1.009	0.501	-2.226
28	0.406	0.1	-0.61	14	2.708	1.028	0.502	-2.333
29	0.404	0.1	-0.67	14.5	2.779	1.093	0.47	-1.892
30	0.408	0.11	-0.72	15	2.903	1.189	0.437	-1.676
31	0.417	0.12	-0.76	15.5	3.068	1.282	0.414	-1.983
32	0.408	0.13	-0.81	16	3.065	1.309	0.397	-2.722
33	0.408	0.13	-0.85	16.5	3.009	1.284	0.405	-3.184
34	0.387	0.14	-0.9	17	2.856	1.193	0.413	-3.494
35	0.373	0.15	-0.95	17.5	2.729	1.086	0.437	-4.044
36	0.37	0.16	-1.01	18	2.654	1.033	0.456	-4.295
37	0.372	0.17	-1.08	18.5	2.697	1.053	0.45	-3.704
38	0.367	0.19	-1.15	19	2.778	1.117	0.418	-3.795
39	0.369	0.2	-1.23	19.5	2.924	1.221	0.385	-3.213
40	0.383	0.21	-1.31	20	3.076	1.301	0.374	-2.901
41	0.383	0.21	-1.38	20.5	3.059	1.315	0.371	-2.973
42	0.375	0.22	-1.46	21	2.974	1.256	0.381	-3.341
43	0.375	0.24	-1.54	21.5	2.974	1.256	0.381	-3.341
44	0.36	0.25	-1.63	22	2.793	1.15	0.399	-4.047
45	0.348	0.26	-1.72	22.5	2.68	1.056	0.42	-4.571
46	0.342	0.27	-1.82	23	2.694	1.092	0.399	-4.497
47	0.344	0.28	-1.93	23.5	2.849	1.175	0.373	-4.04
48	0.345	0.3	-2.04	24	3.01	1.27	0.345	-3.71
49	0.347	0.31	-2.15	24.5	3.054	1.304	0.339	-3.708
50	0.343	0.32	-2.26	25	2.936	1.259	0.347	-3.859

## Sheet: Grey seal whisker V
Order of the cross-sections from the whisker base to whisker tip	Area of the cross-section (mm^2)	Centroid coordinate-X (mm)	Centroid coordinate-Y (mm)	Centroid coordinate-Z (mm)	Perimeter of the cross-section (mm)	Major of the cross-section (mm)	Minor of the cross-section (mm)	Rrotation of the major axis around the whisker axis (deg)
1	0.576	0	0	0.5	3.079	1.114	0.658	0
2	0.581	0	0	1	3.07	1.079	0.685	0.014
3	0.581	0	0.01	1.5	3.072	1.088	0.68	-0.281
4	0.579	0	0.01	2	3.13	1.144	0.645	-0.152
5	0.585	0	0.01	2.5	3.221	1.232	0.604	-0.148
6	0.585	0	0	3	3.254	1.272	0.585	-0.076
7	0.579	0.01	-0.01	3.5	3.265	1.264	0.584	0.237
8	0.563	0.01	-0.02	4	3.149	1.21	0.592	-0.026
9	0.551	0.01	-0.03	4.5	3.052	1.136	0.618	-0.135
10	0.544	0	-0.03	5	3.02	1.089	0.636	0.135
11	0.539	0	-0.04	5.5	2.99	1.098	0.625	0.535
12	0.533	0	-0.04	6	3.044	1.149	0.591	0.745
13	0.539	0.01	-0.05	6.5	3.147	1.228	0.559	0.571
14	0.543	0.01	-0.06	7	3.178	1.285	0.538	-0.002
15	0.554	0.01	-0.08	7.5	3.254	1.304	0.54	-0.6
16	0.54	0.01	-0.1	8	3.154	1.264	0.544	-1.161
17	0.52	0.01	-0.12	8.5	3.072	1.187	0.558	-1.497
18	0.512	0.01	-0.13	9	2.979	1.116	0.585	-1.251
19	0.51	0.02	-0.14	9.5	2.983	1.092	0.594	-0.76
20	0.508	0.02	-0.16	10	3.016	1.121	0.577	-0.332
21	0.513	0.02	-0.17	10.5	3.079	1.192	0.548	-0.425
22	0.513	0.02	-0.18	11	3.167	1.271	0.514	-0.312
23	0.524	0.02	-0.2	11.5	3.258	1.329	0.502	-0.41
24	0.529	0.02	-0.22	12	3.247	1.34	0.503	-0.398
25	0.522	0.02	-0.24	12.5	3.213	1.286	0.517	-0.823
26	0.504	0.02	-0.27	13	3.042	1.189	0.54	-1.121
27	0.49	0.02	-0.29	13.5	2.92	1.105	0.565	-1.233
28	0.485	0.03	-0.32	14	2.898	1.085	0.569	-1.365
29	0.489	0.04	-0.35	14.5	2.962	1.126	0.553	-1.44
30	0.486	0.03	-0.37	15	2.997	1.195	0.518	-1.121
31	0.492	0.03	-0.38	15.5	3.151	1.279	0.49	-0.605
32	0.502	0.03	-0.4	16	3.262	1.335	0.479	-0.272
33	0.5	0.03	-0.42	16.5	3.271	1.344	0.474	0.084
34	0.477	0.03	-0.43	17	3.155	1.28	0.475	-0.083
35	0.467	0.02	-0.46	17.5	3.007	1.199	0.497	-0.372
36	0.454	0.02	-0.49	18	2.951	1.12	0.516	-0.501
37	0.451	0.02	-0.52	18.5	2.889	1.107	0.519	-0.964
38	0.451	0.03	-0.55	19	2.902	1.136	0.505	-1.42
39	0.452	0.02	-0.58	19.5	3.018	1.208	0.476	-1.594
40	0.462	0.02	-0.62	20	3.172	1.297	0.453	-1.247
41	0.471	0.01	-0.66	20.5	3.252	1.364	0.44	-0.898
42	0.471	0	-0.69	21	3.289	1.376	0.436	-0.369
43	0.463	0.01	-0.73	21.5	3.158	1.327	0.444	-0.286
44	0.444	0.02	-0.76	22	3.018	1.237	0.457	-0.443
45	0.433	0.03	-0.8	22.5	2.928	1.158	0.476	-1.056
46	0.425	0.04	-0.84	23	2.871	1.123	0.482	-1.147
47	0.433	0.05	-0.88	23.5	2.99	1.159	0.476	-1.131
48	0.437	0.06	-0.93	24	3.005	1.223	0.455	-0.902
49	0.444	0.08	-0.99	24.5	3.099	1.305	0.433	-0.384
50	0.456	0.1	-1.05	25	3.253	1.372	0.423	0.086

## Sheet: Harbor seal whisker I
Order of the cross-sections from the whisker base to whisker tip	Area of the cross-section (mm^2)	Centroid coordinate-X (mm)	Centroid coordinate-Y (mm)	Centroid coordinate-Z (mm)	Perimeter of the cross-section (mm)	Major of the cross-section (mm)	Minor of the cross-section (mm)	Rrotation of the major axis around the whisker axis (deg)
1	0.527	0	0	0.5	2.815	0.894	0.75	0
2	0.53	0	0	1	2.855	0.913	0.739	0.054
3	0.546	0.02	-0.01	1.5	2.905	0.968	0.718	0.501
4	0.548	0.03	-0.02	2	2.897	0.975	0.715	0.858
5	0.535	0.05	-0.04	2.5	2.839	0.931	0.731	0.198
6	0.538	0.07	-0.05	3	2.888	0.921	0.745	0.559
7	0.535	0.09	-0.06	3.5	2.88	0.968	0.703	1.146
8	0.537	0.11	-0.08	4	2.981	1.03	0.664	0.186
9	0.519	0.14	-0.11	4.5	2.885	0.992	0.666	-0.472
10	0.5	0.17	-0.12	5	2.77	0.906	0.703	-0.428
11	0.519	0.21	-0.14	5.5	2.843	0.924	0.715	1.179
12	0.515	0.24	-0.15	6	2.859	1	0.656	0.23
13	0.528	0.29	-0.17	6.5	2.968	1.105	0.608	-1.189
14	0.52	0.33	-0.19	7	2.926	1.076	0.615	-1.784
15	0.481	0.36	-0.2	7.5	2.754	0.935	0.655	-1.624
16	0.483	0.4	-0.22	8	2.696	0.884	0.696	-1.645
17	0.48	0.45	-0.23	8.5	2.789	0.951	0.642	-1.972
18	0.5	0.49	-0.24	9	2.906	1.097	0.58	-2.641
19	0.519	0.52	-0.27	9.5	3.009	1.145	0.577	-2.901
20	0.488	0.55	-0.31	10	2.818	1.019	0.61	-3.475
21	0.459	0.59	-0.34	10.5	2.651	0.878	0.666	-5.563
22	0.464	0.62	-0.37	11	2.665	0.885	0.668	-5.408
23	0.462	0.64	-0.4	11.5	2.75	0.995	0.592	-4.757
24	0.482	0.67	-0.45	12	2.914	1.135	0.541	-4.28
25	0.478	0.7	-0.49	12.5	2.907	1.11	0.549	-3.783
26	0.444	0.72	-0.52	13	2.673	0.944	0.599	-3.477
27	0.436	0.74	-0.57	13.5	2.582	0.844	0.658	-5.93
28	0.435	0.77	-0.6	14	2.595	0.876	0.633	-6.831
29	0.437	0.79	-0.64	14.5	2.713	1.002	0.555	-4.822
30	0.444	0.81	-0.68	15	2.838	1.107	0.51	-3.838
31	0.436	0.81	-0.73	15.5	2.787	1.08	0.514	-3.586
32	0.415	0.82	-0.79	16	2.582	0.941	0.562	-3.464
33	0.413	0.83	-0.84	16.5	2.528	0.853	0.617	-4.524
34	0.411	0.82	-0.9	17	2.532	0.885	0.591	-5.225
35	0.427	0.83	-0.96	17.5	2.735	1.024	0.531	-5.063
36	0.457	0.82	-1.01	18	2.914	1.168	0.498	-4.891
37	0.444	0.82	-1.08	18.5	2.837	1.122	0.504	-5.147
38	0.411	0.82	-1.13	19	2.619	0.943	0.555	-6.561
39	0.411	0.81	-1.18	19.5	2.509	0.852	0.614	-7.547
40	0.414	0.8	-1.24	20	2.533	0.884	0.597	-7.422
41	0.423	0.81	-1.31	20.5	2.692	1.025	0.526	-6.105
42	0.436	0.81	-1.37	21	2.861	1.149	0.483	-5.533
43	0.424	0.81	-1.44	21.5	2.797	1.129	0.479	-5.366
44	0.401	0.81	-1.51	22	2.63	0.987	0.517	-5.369
45	0.383	0.8	-1.58	22.5	2.45	0.849	0.575	-6.302
46	0.387	0.8	-1.64	23	2.458	0.833	0.591	-6.237
47	0.394	0.8	-1.72	23.5	2.555	0.927	0.541	-4.963
48	0.409	0.81	-1.79	24	2.751	1.08	0.482	-5.22
49	0.414	0.81	-1.86	24.5	2.876	1.179	0.447	-5.524
50	0.397	0.81	-1.93	25	2.769	1.138	0.444	-6.132

## Sheet: Harbor seal whisker II
Order of the cross-sections from the whisker base to whisker tip	Area of the cross-section (mm^2)	Centroid coordinate-X (mm)	Centroid coordinate-Y (mm)	Centroid coordinate-Z (mm)	Perimeter of the cross-section (mm)	Major of the cross-section (mm)	Minor of the cross-section (mm)	Rrotation of the major axis around the whisker axis (deg)
1	0.465	0	0	0.5	2.76	0.903	0.656	0
2	0.485	0	0	1	2.855	0.965	0.641	-0.08
3	0.466	0	0.01	1.5	2.757	0.908	0.654	1.013
4	0.445	0	0.01	2	2.653	0.836	0.677	-1.445
5	0.442	0.01	0.02	2.5	2.662	0.844	0.667	-1.098
6	0.441	0	0.03	3	2.677	0.927	0.606	-0.375
7	0.464	0	0.03	3.5	2.829	1.015	0.582	0.369
8	0.453	0.01	0.02	4	2.794	0.957	0.602	-1.512
9	0.425	0.01	0.02	4.5	2.58	0.835	0.648	-1.686
10	0.426	0	0.03	5	2.59	0.815	0.665	-2.89
11	0.424	0.02	0.02	5.5	2.643	0.891	0.606	-0.936
12	0.44	0.03	0.03	6	2.781	1.014	0.552	0.363
13	0.444	0.04	0.02	6.5	2.799	1.026	0.551	1.391
14	0.441	0.04	0	7	2.791	1.022	0.549	1.391
15	0.396	0.03	-0.01	7.5	2.498	0.789	0.64	1.68
16	0.403	0.04	-0.03	8	2.529	0.807	0.635	2.673
17	0.402	0.04	-0.04	8.5	2.575	0.92	0.556	1.108
18	0.416	0.04	-0.04	9	2.778	1.033	0.513	1.741
19	0.412	0.05	-0.06	9.5	2.718	1.02	0.515	1.78
20	0.379	0.04	-0.07	10	2.489	0.869	0.555	1.114
21	0.367	0.05	-0.1	10.5	2.399	0.778	0.601	2.346
22	0.364	0.06	-0.12	11	2.439	0.801	0.579	2.199
23	0.376	0.07	-0.15	11.5	2.553	0.932	0.513	1.835
24	0.394	0.08	-0.17	12	2.769	1.051	0.477	2.608
25	0.385	0.1	-0.19	12.5	2.768	1.024	0.478	3.108
26	0.365	0.12	-0.21	13	2.515	0.862	0.538	2.637
27	0.353	0.14	-0.25	13.5	2.391	0.774	0.581	0.529
28	0.358	0.15	-0.28	14	2.396	0.803	0.568	3.659
29	0.359	0.16	-0.31	14.5	2.536	0.931	0.491	6.767
30	0.375	0.16	-0.35	15	2.733	1.049	0.455	5.902
31	0.37	0.17	-0.38	15.5	2.674	1.027	0.459	6.599
32	0.352	0.18	-0.42	16	2.459	0.871	0.514	5.044
33	0.348	0.19	-0.46	16.5	2.358	0.78	0.568	4.547
34	0.351	0.2	-0.5	17	2.394	0.802	0.557	7.369
35	0.349	0.21	-0.57	17.5	2.464	0.906	0.49	5.49
36	0.36	0.23	-0.61	18	2.722	1.067	0.43	4.733
37	0.357	0.25	-0.65	18.5	2.74	1.091	0.417	2.998
38	0.343	0.26	-0.71	19	2.607	0.976	0.447	2.444
39	0.316	0.28	-0.76	19.5	2.325	0.804	0.501	1.977
40	0.319	0.31	-0.83	20	2.274	0.748	0.543	2.348
41	0.326	0.34	-0.9	20.5	2.318	0.812	0.511	3.326
42	0.337	0.36	-0.97	21	2.535	0.955	0.449	3.472
43	0.346	0.37	-1.04	21.5	2.741	1.081	0.407	2.745
44	0.341	0.4	-1.1	22	2.676	1.078	0.402	3.831
45	0.321	0.42	-1.17	22.5	2.523	0.96	0.426	3.197
46	0.303	0.44	-1.25	23	2.246	0.79	0.488	4.157
47	0.301	0.46	-1.33	23.5	2.247	0.75	0.512	3.577
48	0.308	0.49	-1.42	24	2.318	0.825	0.476	2.395
49	0.313	0.51	-1.49	24.5	2.474	0.969	0.411	2.3
50	0.315	0.54	-1.57	25	2.675	1.076	0.373	2.802

## Sheet: Harbor seal whisker III
Order of the cross-sections from the whisker base to whisker tip	Area of the cross-section (mm^2)	Centroid coordinate-X (mm)	Centroid coordinate-Y (mm)	Centroid coordinate-Z (mm)	Perimeter of the cross-section (mm)	Major of the cross-section (mm)	Minor of the cross-section (mm)	Rrotation of the major axis around the whisker axis (deg)
1	0.514	0	0	0.5	2.854	0.986	0.664	0
2	0.516	0	0	1	2.992	1.101	0.597	0.271
3	0.527	0.01	-0.01	1.5	3.173	1.215	0.552	-0.092
4	0.514	0.01	-0.01	2	3.165	1.2	0.546	-1.652
5	0.493	0.01	-0.01	2.5	2.946	1.07	0.586	-3.387
6	0.484	0.01	0	3	2.793	0.954	0.647	-3.439
7	0.496	0.01	0.02	3.5	2.789	0.952	0.663	-0.079
8	0.491	0	0.01	4	2.885	1.057	0.591	0.339
9	0.498	0	0.01	4.5	3.068	1.187	0.534	-0.79
10	0.489	0.01	0.02	5	3.061	1.209	0.515	-1.641
11	0.466	0.02	0.01	5.5	2.91	1.113	0.533	-2.557
12	0.443	0.03	0.02	6	2.759	0.984	0.573	-2.958
13	0.448	0.04	0.01	6.5	2.722	0.945	0.603	-2.938
14	0.457	0.05	0.01	7	2.743	0.979	0.594	-1.249
15	0.453	0.08	0	7.5	2.822	1.086	0.531	-0.438
16	0.45	0.1	-0.02	8	3.004	1.192	0.481	-1.151
17	0.44	0.12	-0.04	8.5	2.998	1.19	0.47	-2.429
18	0.428	0.15	-0.05	9	2.803	1.081	0.504	-4.119
19	0.425	0.18	-0.06	9.5	2.729	0.981	0.551	-5.292
20	0.431	0.21	-0.07	10	2.696	0.974	0.564	-4.28
21	0.435	0.23	-0.07	10.5	2.817	1.072	0.516	-3.827
22	0.464	0.27	-0.1	11	3.041	1.216	0.486	-3.897
23	0.466	0.31	-0.14	11.5	3.155	1.278	0.464	-4.58
24	0.451	0.34	-0.16	12	3.029	1.191	0.482	-5.208
25	0.424	0.39	-0.18	12.5	2.751	1.021	0.529	-5.929
26	0.427	0.44	-0.21	13	2.613	0.914	0.595	-6.694
27	0.436	0.48	-0.23	13.5	2.665	0.923	0.602	-7.938
28	0.426	0.53	-0.26	14	2.762	1.02	0.532	-8.274
29	0.43	0.59	-0.29	14.5	2.96	1.173	0.467	-7.696
30	0.435	0.63	-0.33	15	3.15	1.283	0.432	-6.699
31	0.431	0.69	-0.35	15.5	3.14	1.276	0.43	-6.068
32	0.415	0.74	-0.38	16	2.89	1.148	0.461	-5.363
33	0.408	0.79	-0.42	16.5	2.702	0.992	0.524	-5.324
34	0.407	0.83	-0.46	17	2.604	0.896	0.578	-6.581
35	0.416	0.88	-0.5	17.5	2.642	0.927	0.571	-7.75
36	0.402	0.93	-0.53	18	2.715	1.036	0.494	-6.969
37	0.404	0.97	-0.58	18.5	2.922	1.177	0.437	-5.875
38	0.416	1.01	-0.61	19	3.105	1.283	0.413	-5.19
39	0.412	1.06	-0.65	19.5	3.079	1.282	0.409	-5.092
40	0.4	1.1	-0.68	20	2.958	1.196	0.426	-4.674
41	0.375	1.13	-0.72	20.5	2.71	1.04	0.459	-4.511
42	0.363	1.16	-0.77	21	2.522	0.924	0.501	-5.01
43	0.367	1.2	-0.81	21.5	2.497	0.905	0.516	-6.216
44	0.371	1.24	-0.86	22	2.662	0.982	0.481	-5.477
45	0.37	1.28	-0.89	22.5	2.757	1.113	0.423	-4.88
46	0.379	1.31	-0.94	23	2.993	1.225	0.393	-5.047
47	0.377	1.34	-0.98	23.5	2.993	1.256	0.382	-5.076
48	0.38	1.38	-1.01	24	3.001	1.234	0.392	-5.313
49	0.361	1.41	-1.05	24.5	2.791	1.121	0.41	-5.722
50	0.335	1.44	-1.1	25	2.508	0.973	0.439	-5.627

## Sheet: Harbor seal whisker IV
Order of the cross-sections from the whisker base to whisker tip	Area of the cross-section (mm^2)	Centroid coordinate-X (mm)	Centroid coordinate-Y (mm)	Centroid coordinate-Z (mm)	Perimeter of the cross-section (mm)	Major of the cross-section (mm)	Minor of the cross-section (mm)	Rrotation of the major axis around the whisker axis (deg)
1	0.461	0	0	0.5	2.671	0.889	0.66	0
2	0.475	0	0	1	2.759	0.929	0.651	-1.224
3	0.486	0.01	0	1.5	2.881	1.051	0.589	-4.283
4	0.487	0.01	0.01	2	3.033	1.131	0.548	-5.21
5	0.486	0	0.01	2.5	2.97	1.112	0.556	-4.8
6	0.447	0	0.01	3	2.713	0.952	0.598	-4.224
7	0.455	0.01	-0.01	3.5	2.716	0.889	0.652	-4.067
8	0.464	0.02	0	4	2.723	0.904	0.655	-5.028
9	0.462	0.03	-0.01	4.5	2.806	1.025	0.573	-4.96
10	0.467	0.04	-0.02	5	2.949	1.15	0.517	-5.075
11	0.459	0.04	-0.03	5.5	2.963	1.134	0.515	-5.324
12	0.425	0.05	-0.05	6	2.733	0.998	0.542	-5.315
13	0.413	0.06	-0.06	6.5	2.606	0.892	0.589	-5.474
14	0.419	0.07	-0.07	7	2.614	0.877	0.609	-6.165
15	0.422	0.08	-0.08	7.5	2.652	0.95	0.566	-6.384
16	0.417	0.08	-0.11	8	2.822	1.069	0.496	-5.927
17	0.412	0.08	-0.13	8.5	2.855	1.119	0.469	-5.767
18	0.401	0.08	-0.15	9	2.732	1.053	0.485	-5.734
19	0.386	0.08	-0.17	9.5	2.575	0.933	0.526	-6.35
20	0.393	0.08	-0.19	10	2.52	0.877	0.57	-7.031
21	0.394	0.07	-0.22	10.5	2.587	0.929	0.541	-6.718
22	0.4	0.07	-0.24	11	2.761	1.064	0.479	-5.544
23	0.415	0.07	-0.25	11.5	2.887	1.153	0.458	-4.812
24	0.401	0.07	-0.27	12	2.843	1.125	0.454	-5.228
25	0.39	0.07	-0.29	12.5	2.64	0.993	0.501	-5.901
26	0.393	0.05	-0.32	13	2.516	0.877	0.57	-7.329
27	0.394	0.03	-0.34	13.5	2.53	0.857	0.585	-7.564
28	0.385	0.01	-0.39	14	2.581	0.937	0.523	-6.996
29	0.391	0.02	-0.42	14.5	2.774	1.09	0.457	-6.809
30	0.4	0.04	-0.45	15	2.918	1.194	0.426	-6.535
31	0.39	0.07	-0.47	15.5	2.907	1.173	0.423	-5.961
32	0.372	0.1	-0.5	16	2.667	1.038	0.456	-6.131
33	0.361	0.12	-0.53	16.5	2.482	0.9	0.511	-7.097
34	0.367	0.15	-0.57	17	2.435	0.858	0.544	-8.064
35	0.366	0.17	-0.6	17.5	2.459	0.891	0.523	-8.086
36	0.367	0.2	-0.64	18	2.615	1.009	0.463	-7.326
37	0.38	0.22	-0.68	18.5	2.839	1.148	0.421	-6.443
38	0.393	0.24	-0.72	19	2.964	1.221	0.41	-6.144
39	0.375	0.27	-0.76	19.5	2.844	1.184	0.403	-6.055
40	0.35	0.28	-0.79	20	2.621	1.04	0.429	-5.961
41	0.338	0.31	-0.83	20.5	2.444	0.9	0.478	-6.342
42	0.336	0.33	-0.87	21	2.364	0.847	0.506	-8.141
43	0.339	0.35	-0.91	21.5	2.417	0.894	0.483	-8.612
44	0.341	0.36	-0.95	22	2.598	1.012	0.429	-7.557
45	0.343	0.39	-1	22.5	2.754	1.154	0.378	-7.046
46	0.357	0.42	-1.05	23	2.853	1.209	0.375	-6.751
47	0.342	0.43	-1.09	23.5	2.803	1.157	0.376	-7.081
48	0.321	0.46	-1.13	24	2.519	1.016	0.402	-7.715
49	0.309	0.48	-1.17	24.5	2.359	0.889	0.442	-8.806
50	0.309	0.5	-1.21	25	2.306	0.858	0.459	-9.049

## Sheet: Harbor seal whisker V
Order of the cross-sections from the whisker base to whisker tip	Area of the cross-section (mm^2)	Centroid coordinate-X (mm)	Centroid coordinate-Y (mm)	Centroid coordinate-Z (mm)	Perimeter of the cross-section (mm)	Major of the cross-section (mm)	Minor of the cross-section (mm)	Rrotation of the major axis around the whisker axis (deg)
1	0.416	0	0	0.5	2.579	0.893	0.593	0
2	0.413	0	0	1	2.669	0.977	0.539	1.088
3	0.438	0.01	0.01	1.5	2.873	1.104	0.505	1.825
4	0.446	0.03	0.02	2	2.877	1.117	0.509	1.177
5	0.428	0.03	0.06	2.5	2.728	0.989	0.552	0.827
6	0.414	0.04	0.08	3	2.575	0.885	0.596	-1.223
7	0.419	0.05	0.1	3.5	2.585	0.862	0.619	-2.109
8	0.418	0.06	0.11	4	2.625	0.923	0.577	-0.875
9	0.423	0.07	0.11	4.5	2.753	1.045	0.515	0.426
10	0.424	0.09	0.09	5	2.822	1.097	0.492	-0.099
11	0.4	0.1	0.07	5.5	2.672	1.019	0.5	-0.273
12	0.382	0.11	0.07	6	2.496	0.898	0.542	-1.03
13	0.384	0.12	0.06	6.5	2.475	0.838	0.584	-3.803
14	0.389	0.13	0.06	7	2.494	0.859	0.576	-3.181
15	0.391	0.14	0.04	7.5	2.608	0.967	0.515	-1.077
16	0.396	0.15	0.02	8	2.781	1.092	0.462	-0.758
17	0.395	0.15	0	8.5	2.742	1.113	0.452	-0.703
18	0.376	0.17	-0.02	9	2.578	1.005	0.476	-1.96
19	0.366	0.18	-0.05	9.5	2.456	0.88	0.53	-3.385
20	0.363	0.19	-0.08	10	2.425	0.828	0.558	-3.893
21	0.369	0.2	-0.11	10.5	2.466	0.865	0.544	-2.33
22	0.373	0.21	-0.15	11	2.546	0.972	0.488	-1
23	0.387	0.22	-0.19	11.5	2.769	1.118	0.441	-0.21
24	0.379	0.24	-0.22	12	2.766	1.137	0.424	-0.849
25	0.36	0.25	-0.26	12.5	2.613	1.027	0.446	-1.321
26	0.344	0.26	-0.29	13	2.413	0.897	0.488	-1.674
27	0.342	0.26	-0.33	13.5	2.373	0.836	0.521	-2.351
28	0.342	0.28	-0.37	14	2.387	0.866	0.502	-2.561
29	0.349	0.29	-0.42	14.5	2.531	0.977	0.455	-1.47
30	0.351	0.3	-0.47	15	2.701	1.105	0.405	-1.265
31	0.342	0.31	-0.52	15.5	2.652	1.089	0.4	-1.506
32	0.324	0.32	-0.58	16	2.446	0.967	0.427	-1.8
33	0.312	0.33	-0.63	16.5	2.305	0.846	0.469	-1.238
34	0.31	0.34	-0.7	17	2.307	0.825	0.478	-0.167
35	0.317	0.34	-0.77	17.5	2.404	0.904	0.447	-0.348
36	0.341	0.35	-0.85	18	2.626	1.057	0.411	-0.81
37	0.348	0.36	-0.91	18.5	2.76	1.165	0.38	-1.069
38	0.33	0.37	-0.98	19	2.686	1.138	0.369	-1.36
39	0.313	0.38	-1.05	19.5	2.498	1.016	0.393	-2.365
40	0.303	0.38	-1.14	20	2.298	0.864	0.446	-2.543
41	0.302	0.38	-1.24	20.5	2.233	0.824	0.466	-2.414
42	0.306	0.39	-1.33	21	2.34	0.883	0.441	-1.015
43	0.316	0.41	-1.42	21.5	2.494	1.001	0.402	-1.68
44	0.325	0.42	-1.51	22	2.655	1.119	0.37	-2.015
45	0.313	0.43	-1.6	22.5	2.599	1.11	0.359	-1.825
46	0.295	0.44	-1.7	23	2.428	0.999	0.376	-3.101
47	0.286	0.45	-1.81	23.5	2.264	0.854	0.426	-2.402
48	0.284	0.47	-1.92	24	2.244	0.812	0.446	-2.977
49	0.294	0.48	-2.03	24.5	2.332	0.886	0.423	-1.591
50	0.302	0.5	-2.16	25	2.543	1.015	0.378	-2.895
