# Supplementary material for: Wavy Whiskers in Wakes: Explaining the Trail‐Tracking Capabilities of Whisker Arrays on Seal Muzzles
Source: Adv Sci (Weinh). 2022 Nov 20;10(2):2203062. doi: 10.1002/advs.202203062 (PMC9839859; doi:10.1002/advs.202203062)
Supplement: Supplementary file 4 — Supporting Information [file ADVS-10-2203062-s013.zip]

Archive with 202 entries (200 files):
- advs202203062-sup-0004-Supplementary-DataS3/
- advs202203062-sup-0004-Supplementary-DataS3/Supplementary Data S3/
- advs202203062-sup-0004-Supplementary-DataS3/Supplementary Data S3/1.jpg
- advs202203062-sup-0004-Supplementary-DataS3/Supplementary Data S3/10.jpg
- advs202203062-sup-0004-Supplementary-DataS3/Supplementary Data S3/100.jpg
- advs202203062-sup-0004-Supplementary-DataS3/Supplementary Data S3/101.jpg
- advs202203062-sup-0004-Supplementary-DataS3/Supplementary Data S3/102.jpg
- advs202203062-sup-0004-Supplementary-DataS3/Supplementary Data S3/103.jpg
- advs202203062-sup-0004-Supplementary-DataS3/Supplementary Data S3/104.jpg
- advs202203062-sup-0004-Supplementary-DataS3/Supplementary Data S3/105.jpg
- advs202203062-sup-0004-Supplementary-DataS3/Supplementary Data S3/106.jpg
- advs202203062-sup-0004-Supplementary-DataS3/Supplementary Data S3/107.jpg
- advs202203062-sup-0004-Supplementary-DataS3/Supplementary Data S3/108.jpg
- advs202203062-sup-0004-Supplementary-DataS3/Supplementary Data S3/109.jpg
- advs202203062-sup-0004-Supplementary-DataS3/Supplementary Data S3/11.jpg
- advs202203062-sup-0004-Supplementary-DataS3/Supplementary Data S3/110.jpg
- advs202203062-sup-0004-Supplementary-DataS3/Supplementary Data S3/111.jpg
- advs202203062-sup-0004-Supplementary-DataS3/Supplementary Data S3/112.jpg
- advs202203062-sup-0004-Supplementary-DataS3/Supplementary Data S3/113.jpg
- advs202203062-sup-0004-Supplementary-DataS3/Supplementary Data S3/114.jpg
- advs202203062-sup-0004-Supplementary-DataS3/Supplementary Data S3/115.jpg
- advs202203062-sup-0004-Supplementary-DataS3/Supplementary Data S3/116.jpg
- advs202203062-sup-0004-Supplementary-DataS3/Supplementary Data S3/117.jpg
- advs202203062-sup-0004-Supplementary-DataS3/Supplementary Data S3/118.jpg
- advs202203062-sup-0004-Supplementary-DataS3/Supplementary Data S3/119.jpg
- advs202203062-sup-0004-Supplementary-DataS3/Supplementary Data S3/12.jpg
- advs202203062-sup-0004-Supplementary-DataS3/Supplementary Data S3/120.jpg
- advs202203062-sup-0004-Supplementary-DataS3/Supplementary Data S3/121.jpg
- advs202203062-sup-0004-Supplementary-DataS3/Supplementary Data S3/122.jpg
- advs202203062-sup-0004-Supplementary-DataS3/Supplementary Data S3/123.jpg
- advs202203062-sup-0004-Supplementary-DataS3/Supplementary Data S3/124.jpg
- advs202203062-sup-0004-Supplementary-DataS3/Supplementary Data S3/125.jpg
- advs202203062-sup-0004-Supplementary-DataS3/Supplementary Data S3/126.jpg
- advs202203062-sup-0004-Supplementary-DataS3/Supplementary Data S3/127.jpg
- advs202203062-sup-0004-Supplementary-DataS3/Supplementary Data S3/128.jpg
- advs202203062-sup-0004-Supplementary-DataS3/Supplementary Data S3/129.jpg
- advs202203062-sup-0004-Supplementary-DataS3/Supplementary Data S3/13.jpg
- advs202203062-sup-0004-Supplementary-DataS3/Supplementary Data S3/130.jpg
- advs202203062-sup-0004-Supplementary-DataS3/Supplementary Data S3/131.jpg
- advs202203062-sup-0004-Supplementary-DataS3/Supplementary Data S3/132.jpg
- advs202203062-sup-0004-Supplementary-DataS3/Supplementary Data S3/133.jpg
- advs202203062-sup-0004-Supplementary-DataS3/Supplementary Data S3/134.jpg
- advs202203062-sup-0004-Supplementary-DataS3/Supplementary Data S3/135.jpg
- advs202203062-sup-0004-Supplementary-DataS3/Supplementary Data S3/136.jpg
- advs202203062-sup-0004-Supplementary-DataS3/Supplementary Data S3/137.jpg
- advs202203062-sup-0004-Supplementary-DataS3/Supplementary Data S3/138.jpg
- advs202203062-sup-0004-Supplementary-DataS3/Supplementary Data S3/139.jpg
- advs202203062-sup-0004-Supplementary-DataS3/Supplementary Data S3/14.jpg
- advs202203062-sup-0004-Supplementary-DataS3/Supplementary Data S3/140.jpg
- advs202203062-sup-0004-Supplementary-DataS3/Supplementary Data S3/141.jpg
- advs202203062-sup-0004-Supplementary-DataS3/Supplementary Data S3/142.jpg
- advs202203062-sup-0004-Supplementary-DataS3/Supplementary Data S3/143.jpg
- advs202203062-sup-0004-Supplementary-DataS3/Supplementary Data S3/144.jpg
- advs202203062-sup-0004-Supplementary-DataS3/Supplementary Data S3/145.jpg
- advs202203062-sup-0004-Supplementary-DataS3/Supplementary Data S3/146.jpg
- advs202203062-sup-0004-Supplementary-DataS3/Supplementary Data S3/147.jpg
- advs202203062-sup-0004-Supplementary-DataS3/Supplementary Data S3/148.jpg
- advs202203062-sup-0004-Supplementary-DataS3/Supplementary Data S3/149.jpg
- advs202203062-sup-0004-Supplementary-DataS3/Supplementary Data S3/15.jpg
- advs202203062-sup-0004-Supplementary-DataS3/Supplementary Data S3/150.jpg
- advs202203062-sup-0004-Supplementary-DataS3/Supplementary Data S3/151.jpg
- advs202203062-sup-0004-Supplementary-DataS3/Supplementary Data S3/152.jpg
- advs202203062-sup-0004-Supplementary-DataS3/Supplementary Data S3/153.jpg
- advs202203062-sup-0004-Supplementary-DataS3/Supplementary Data S3/154.jpg
- advs202203062-sup-0004-Supplementary-DataS3/Supplementary Data S3/155.jpg
- advs202203062-sup-0004-Supplementary-DataS3/Supplementary Data S3/156.jpg
- advs202203062-sup-0004-Supplementary-DataS3/Supplementary Data S3/157.jpg
- advs202203062-sup-0004-Supplementary-DataS3/Supplementary Data S3/158.jpg
- advs202203062-sup-0004-Supplementary-DataS3/Supplementary Data S3/159.jpg
- advs202203062-sup-0004-Supplementary-DataS3/Supplementary Data S3/16.jpg
- advs202203062-sup-0004-Supplementary-DataS3/Supplementary Data S3/160.jpg
- advs202203062-sup-0004-Supplementary-DataS3/Supplementary Data S3/161.jpg
- advs202203062-sup-0004-Supplementary-DataS3/Supplementary Data S3/162.jpg
- advs202203062-sup-0004-Supplementary-DataS3/Supplementary Data S3/163.jpg
- advs202203062-sup-0004-Supplementary-DataS3/Supplementary Data S3/164.jpg
- advs202203062-sup-0004-Supplementary-DataS3/Supplementary Data S3/165.jpg
- advs202203062-sup-0004-Supplementary-DataS3/Supplementary Data S3/166.jpg
- advs202203062-sup-0004-Supplementary-DataS3/Supplementary Data S3/167.jpg
- advs202203062-sup-0004-Supplementary-DataS3/Supplementary Data S3/168.jpg
- advs202203062-sup-0004-Supplementary-DataS3/Supplementary Data S3/169.jpg
- advs202203062-sup-0004-Supplementary-DataS3/Supplementary Data S3/17.jpg
- advs202203062-sup-0004-Supplementary-DataS3/Supplementary Data S3/170.jpg
- advs202203062-sup-0004-Supplementary-DataS3/Supplementary Data S3/171.jpg
- advs202203062-sup-0004-Supplementary-DataS3/Supplementary Data S3/172.jpg
- advs202203062-sup-0004-Supplementary-DataS3/Supplementary Data S3/173.jpg
- advs202203062-sup-0004-Supplementary-DataS3/Supplementary Data S3/174.jpg
- advs202203062-sup-0004-Supplementary-DataS3/Supplementary Data S3/175.jpg
- advs202203062-sup-0004-Supplementary-DataS3/Supplementary Data S3/176.jpg
- advs202203062-sup-0004-Supplementary-DataS3/Supplementary Data S3/177.jpg
- advs202203062-sup-0004-Supplementary-DataS3/Supplementary Data S3/178.jpg
- advs202203062-sup-0004-Supplementary-DataS3/Supplementary Data S3/179.jpg
- advs202203062-sup-0004-Supplementary-DataS3/Supplementary Data S3/18.jpg
- advs202203062-sup-0004-Supplementary-DataS3/Supplementary Data S3/180.jpg
- advs202203062-sup-0004-Supplementary-DataS3/Supplementary Data S3/181.jpg
- advs202203062-sup-0004-Supplementary-DataS3/Supplementary Data S3/182.jpg
- advs202203062-sup-0004-Supplementary-DataS3/Supplementary Data S3/183.jpg
- advs202203062-sup-0004-Supplementary-DataS3/Supplementary Data S3/184.jpg
- advs202203062-sup-0004-Supplementary-DataS3/Supplementary Data S3/185.jpg
- advs202203062-sup-0004-Supplementary-DataS3/Supplementary Data S3/186.jpg
- advs202203062-sup-0004-Supplementary-DataS3/Supplementary Data S3/187.jpg
- advs202203062-sup-0004-Supplementary-DataS3/Supplementary Data S3/188.jpg
- advs202203062-sup-0004-Supplementary-DataS3/Supplementary Data S3/189.jpg
- advs202203062-sup-0004-Supplementary-DataS3/Supplementary Data S3/19.jpg
- advs202203062-sup-0004-Supplementary-DataS3/Supplementary Data S3/190.jpg
- advs202203062-sup-0004-Supplementary-DataS3/Supplementary Data S3/191.jpg
- advs202203062-sup-0004-Supplementary-DataS3/Supplementary Data S3/192.jpg
- advs202203062-sup-0004-Supplementary-DataS3/Supplementary Data S3/193.jpg
- advs202203062-sup-0004-Supplementary-DataS3/Supplementary Data S3/194.jpg
- advs202203062-sup-0004-Supplementary-DataS3/Supplementary Data S3/195.jpg
- advs202203062-sup-0004-Supplementary-DataS3/Supplementary Data S3/196.jpg
- advs202203062-sup-0004-Supplementary-DataS3/Supplementary Data S3/197.jpg
- advs202203062-sup-0004-Supplementary-DataS3/Supplementary Data S3/198.jpg
- advs202203062-sup-0004-Supplementary-DataS3/Supplementary Data S3/199.jpg
- advs202203062-sup-0004-Supplementary-DataS3/Supplementary Data S3/2.jpg
- advs202203062-sup-0004-Supplementary-DataS3/Supplementary Data S3/20.jpg
- advs202203062-sup-0004-Supplementary-DataS3/Supplementary Data S3/200.jpg
- advs202203062-sup-0004-Supplementary-DataS3/Supplementary Data S3/21.jpg
- advs202203062-sup-0004-Supplementary-DataS3/Supplementary Data S3/22.jpg
- advs202203062-sup-0004-Supplementary-DataS3/Supplementary Data S3/23.jpg
- advs202203062-sup-0004-Supplementary-DataS3/Supplementary Data S3/24.jpg
- advs202203062-sup-0004-Supplementary-DataS3/Supplementary Data S3/25.jpg
- advs202203062-sup-0004-Supplementary-DataS3/Supplementary Data S3/26.jpg
- advs202203062-sup-0004-Supplementary-DataS3/Supplementary Data S3/27.jpg
- advs202203062-sup-0004-Supplementary-DataS3/Supplementary Data S3/28.jpg
- advs202203062-sup-0004-Supplementary-DataS3/Supplementary Data S3/29.jpg
- advs202203062-sup-0004-Supplementary-DataS3/Supplementary Data S3/3.jpg
- advs202203062-sup-0004-Supplementary-DataS3/Supplementary Data S3/30.jpg
- advs202203062-sup-0004-Supplementary-DataS3/Supplementary Data S3/31.jpg
- advs202203062-sup-0004-Supplementary-DataS3/Supplementary Data S3/32.jpg
- advs202203062-sup-0004-Supplementary-DataS3/Supplementary Data S3/33.jpg
- advs202203062-sup-0004-Supplementary-DataS3/Supplementary Data S3/34.jpg
- advs202203062-sup-0004-Supplementary-DataS3/Supplementary Data S3/35.jpg
- advs202203062-sup-0004-Supplementary-DataS3/Supplementary Data S3/36.jpg
- advs202203062-sup-0004-Supplementary-DataS3/Supplementary Data S3/37.jpg
- advs202203062-sup-0004-Supplementary-DataS3/Supplementary Data S3/38.jpg
- advs202203062-sup-0004-Supplementary-DataS3/Supplementary Data S3/39.jpg
- advs202203062-sup-0004-Supplementary-DataS3/Supplementary Data S3/4.jpg
- advs202203062-sup-0004-Supplementary-DataS3/Supplementary Data S3/40.jpg
- advs202203062-sup-0004-Supplementary-DataS3/Supplementary Data S3/41.jpg
- advs202203062-sup-0004-Supplementary-DataS3/Supplementary Data S3/42.jpg
- advs202203062-sup-0004-Supplementary-DataS3/Supplementary Data S3/43.jpg
- advs202203062-sup-0004-Supplementary-DataS3/Supplementary Data S3/44.jpg
- advs202203062-sup-0004-Supplementary-DataS3/Supplementary Data S3/45.jpg
- advs202203062-sup-0004-Supplementary-DataS3/Supplementary Data S3/46.jpg
- advs202203062-sup-0004-Supplementary-DataS3/Supplementary Data S3/47.jpg
- advs202203062-sup-0004-Supplementary-DataS3/Supplementary Data S3/48.jpg
- advs202203062-sup-0004-Supplementary-DataS3/Supplementary Data S3/49.jpg
- advs202203062-sup-0004-Supplementary-DataS3/Supplementary Data S3/5.jpg
- advs202203062-sup-0004-Supplementary-DataS3/Supplementary Data S3/50.jpg
- advs202203062-sup-0004-Supplementary-DataS3/Supplementary Data S3/51.jpg
- advs202203062-sup-0004-Supplementary-DataS3/Supplementary Data S3/52.jpg
- advs202203062-sup-0004-Supplementary-DataS3/Supplementary Data S3/53.jpg
- advs202203062-sup-0004-Supplementary-DataS3/Supplementary Data S3/54.jpg
- advs202203062-sup-0004-Supplementary-DataS3/Supplementary Data S3/55.jpg
- advs202203062-sup-0004-Supplementary-DataS3/Supplementary Data S3/56.jpg
- advs202203062-sup-0004-Supplementary-DataS3/Supplementary Data S3/57.jpg
- advs202203062-sup-0004-Supplementary-DataS3/Supplementary Data S3/58.jpg
- advs202203062-sup-0004-Supplementary-DataS3/Supplementary Data S3/59.jpg
- advs202203062-sup-0004-Supplementary-DataS3/Supplementary Data S3/6.jpg
- advs202203062-sup-0004-Supplementary-DataS3/Supplementary Data S3/60.jpg
- advs202203062-sup-0004-Supplementary-DataS3/Supplementary Data S3/61.jpg
- advs202203062-sup-0004-Supplementary-DataS3/Supplementary Data S3/62.jpg
- advs202203062-sup-0004-Supplementary-DataS3/Supplementary Data S3/63.jpg
- advs202203062-sup-0004-Supplementary-DataS3/Supplementary Data S3/64.jpg
- advs202203062-sup-0004-Supplementary-DataS3/Supplementary Data S3/65.jpg
- advs202203062-sup-0004-Supplementary-DataS3/Supplementary Data S3/66.jpg
- advs202203062-sup-0004-Supplementary-DataS3/Supplementary Data S3/67.jpg
- advs202203062-sup-0004-Supplementary-DataS3/Supplementary Data S3/68.jpg
- advs202203062-sup-0004-Supplementary-DataS3/Supplementary Data S3/69.jpg
- advs202203062-sup-0004-Supplementary-DataS3/Supplementary Data S3/7.jpg
- advs202203062-sup-0004-Supplementary-DataS3/Supplementary Data S3/70.jpg
- advs202203062-sup-0004-Supplementary-DataS3/Supplementary Data S3/71.jpg
- advs202203062-sup-0004-Supplementary-DataS3/Supplementary Data S3/72.jpg
- advs202203062-sup-0004-Supplementary-DataS3/Supplementary Data S3/73.jpg
- advs202203062-sup-0004-Supplementary-DataS3/Supplementary Data S3/74.jpg
- advs202203062-sup-0004-Supplementary-DataS3/Supplementary Data S3/75.jpg
- advs202203062-sup-0004-Supplementary-DataS3/Supplementary Data S3/76.jpg
- advs202203062-sup-0004-Supplementary-DataS3/Supplementary Data S3/77.jpg
- advs202203062-sup-0004-Supplementary-DataS3/Supplementary Data S3/78.jpg
- advs202203062-sup-0004-Supplementary-DataS3/Supplementary Data S3/79.jpg
- advs202203062-sup-0004-Supplementary-DataS3/Supplementary Data S3/8.jpg
- advs202203062-sup-0004-Supplementary-DataS3/Supplementary Data S3/80.jpg
- advs202203062-sup-0004-Supplementary-DataS3/Supplementary Data S3/81.jpg
- advs202203062-sup-0004-Supplementary-DataS3/Supplementary Data S3/82.jpg
- advs202203062-sup-0004-Supplementary-DataS3/Supplementary Data S3/83.jpg
- advs202203062-sup-0004-Supplementary-DataS3/Supplementary Data S3/84.jpg
- advs202203062-sup-0004-Supplementary-DataS3/Supplementary Data S3/85.jpg
- advs202203062-sup-0004-Supplementary-DataS3/Supplementary Data S3/86.jpg
- advs202203062-sup-0004-Supplementary-DataS3/Supplementary Data S3/87.jpg
- advs202203062-sup-0004-Supplementary-DataS3/Supplementary Data S3/88.jpg
- advs202203062-sup-0004-Supplementary-DataS3/Supplementary Data S3/89.jpg
- advs202203062-sup-0004-Supplementary-DataS3/Supplementary Data S3/9.jpg
- advs202203062-sup-0004-Supplementary-DataS3/Supplementary Data S3/90.jpg
- advs202203062-sup-0004-Supplementary-DataS3/Supplementary Data S3/91.jpg
- advs202203062-sup-0004-Supplementary-DataS3/Supplementary Data S3/92.jpg
- advs202203062-sup-0004-Supplementary-DataS3/Supplementary Data S3/93.jpg
- advs202203062-sup-0004-Supplementary-DataS3/Supplementary Data S3/94.jpg
- advs202203062-sup-0004-Supplementary-DataS3/Supplementary Data S3/95.jpg
- advs202203062-sup-0004-Supplementary-DataS3/Supplementary Data S3/96.jpg
- advs202203062-sup-0004-Supplementary-DataS3/Supplementary Data S3/97.jpg
- advs202203062-sup-0004-Supplementary-DataS3/Supplementary Data S3/98.jpg
- advs202203062-sup-0004-Supplementary-DataS3/Supplementary Data S3/99.jpg
